# Supplementary material for: How breakthroughs happen: Unearthing the boundary conditions of eco-friendly deliberate practice and eco-innovation performance
Source: PLoS One. 2025 Jan 10;20(1):e0316802. doi: 10.1371/journal.pone.0316802 (PMC11723645; doi:10.1371/journal.pone.0316802)
Supplement: S1 Data — (CSV) [file pone.0316802.s002.csv]

POS1	POS2	POS3	POS4	POS5	POS6	POS8	DL1	DL2	DL3	EDP1	EDP2	EDP3	EDP4	EDP5	EDP6	EDP7	EDP9	EDP11	EDP13	EDP14	ER1	ER2	ER3	ER4	ER5	ER6	EP1	EP2	EP4
5	4	5	4	4	5	5	4	3	3	4	4	5	5	5	5	4	4	5	5	5	4	5	4	5	4	4	4	3	3
5	4	4	4	5	5	5	2	4	4	5	5	5	4	4	5	5	4	4	5	5	5	5	4	4	4	5	3	5	4
5	4	5	4	5	5	4	3	2	2	5	5	4	4	5	5	5	4	5	5	5	5	5	4	5	4	5	5	4	3
4	5	5	5	5	5	4	4	5	4	5	5	5	5	5	5	5	4	5	5	5	4	4	5	5	5	5	3	5	3
4	5	4	4	4	4	5	4	4	4	5	5	4	4	5	5	5	4	5	5	4	5	4	5	4	4	4	5	4	4
5	4	5	4	5	4	5	4	4	4	5	5	4	5	5	5	4	4	5	5	5	5	5	4	5	4	5	3	4	4
4	5	4	5	4	5	5	3	4	4	5	5	4	5	4	5	4	4	4	5	4	4	4	5	4	5	4	4	4	4
5	5	5	5	4	5	5	4	3	3	4	4	5	5	5	5	5	4	5	5	4	4	5	5	5	5	4	5	5	5
4	4	4	4	4	4	5	3	4	4	5	5	5	5	5	5	5	4	5	5	5	5	4	4	4	4	4	4	5	4
5	5	5	5	5	5	5	3	3	3	5	5	5	4	5	5	4	4	5	5	5	4	5	5	5	5	5	3	4	4
5	4	5	4	5	4	4	2	2	2	3	2	4	4	3	3	4	4	3	3	5	5	5	4	5	4	5	5	5	3
4	4	4	4	4	3	3	4	4	4	3	3	4	4	4	4	3	3	4	4	3	4	4	4	4	4	4	4	4	4
4	5	4	5	4	4	4	5	4	4	4	2	4	4	4	4	4	4	4	3	4	5	4	5	4	5	4	5	5	5
4	4	4	4	4	4	5	2	4	4	4	5	3	4	3	3	4	4	3	3	4	5	4	4	4	4	4	4	5	5
5	4	4	4	4	3	3	4	4	5	4	5	4	4	4	4	4	4	4	4	3	4	5	4	4	4	4	3	4	5
4	3	4	3	4	4	4	3	2	1	4	5	4	5	4	4	4	4	4	3	4	4	4	3	4	3	4	3	5	4
4	4	4	4	3	4	4	2	2	1	4	4	4	4	4	4	3	4	3	4	3	5	4	4	4	4	3	3	4	4
4	3	4	4	4	3	4	3	3	3	4	5	4	4	4	4	4	5	4	4	4	4	4	3	4	4	4	4	4	4
5	4	5	4	4	5	5	3	2	3	4	4	5	5	5	5	5	4	5	5	5	4	5	4	5	4	4	4	4	3
5	4	4	4	5	5	5	2	2	4	5	5	5	4	4	5	4	4	4	5	5	4	5	4	4	4	5	3	4	4
5	4	5	4	5	5	4	2	1	1	5	5	4	4	5	5	4	4	5	5	5	5	5	4	5	4	5	5	5	5
4	5	5	5	5	5	4	3	4	3	5	5	5	5	5	5	3	3	5	5	5	5	4	5	5	5	5	4	4	4
4	5	4	4	4	4	5	3	3	4	5	5	4	4	5	5	5	4	5	5	4	3	4	5	4	4	4	4	5	4
5	4	5	4	5	4	5	1	2	2	5	4	4	5	5	5	2	3	5	5	5	5	5	4	5	4	5	5	4	5
4	5	4	5	4	5	5	2	3	5	5	5	4	5	4	5	4	4	4	5	4	4	4	5	4	5	4	4	5	4
5	5	5	5	4	5	5	3	4	3	4	5	5	5	5	5	3	3	5	5	4	4	5	5	5	5	4	4	5	4
4	4	4	4	4	4	5	2	3	3	5	5	5	5	5	5	4	4	5	5	5	4	4	4	4	4	4	4	4	4
4	5	4	4	4	4	5	4	1	2	5	5	4	4	5	5	3	3	5	5	4	5	4	5	4	4	4	4	4	4
5	4	5	4	5	4	5	4	3	2	5	5	4	5	5	5	4	4	5	5	5	2	5	4	5	4	5	3	4	4
4	5	4	5	4	5	5	3	2	3	5	4	4	5	4	5	3	3	4	5	4	3	4	5	4	5	4	5	3	3
5	5	5	5	4	5	5	3	3	3	4	4	5	5	5	5	5	4	5	5	4	2	5	5	5	5	4	4	4	4
4	4	4	4	4	4	5	3	3	2	5	5	5	5	5	5	5	4	5	5	5	3	4	4	4	4	4	4	5	5
5	5	5	5	5	5	5	5	1	2	5	4	5	4	5	5	5	4	5	5	5	3	5	5	5	5	5	5	5	5
5	4	5	4	5	4	4	3	2	2	3	3	4	5	3	3	3	3	4	3	5	5	5	4	5	4	5	4	4	3
5	5	5	4	5	4	5	3	3	3	5	4	5	5	5	4	4	4	5	5	5	4	5	5	5	4	5	4	4	4
4	4	4	4	4	4	4	3	3	4	4	4	5	5	4	4	3	3	4	4	4	5	4	4	4	4	4	5	5	5
5	4	4	4	4	4	5	1	2	2	5	5	5	5	5	5	4	4	5	4	5	5	5	4	4	4	4	4	4	4
4	3	4	3	4	4	4	3	3	3	4	4	3	5	4	4	4	4	4	3	4	4	4	3	4	3	4	4	4	4
4	5	4	4	4	4	5	4	5	5	5	5	4	4	5	5	5	4	5	5	4	4	4	5	4	4	4	4	5	5
4	4	4	4	4	3	3	3	3	3	3	3	4	4	4	4	5	4	4	4	3	4	4	4	4	4	4	4	4	4
4	5	4	5	4	4	4	2	2	2	4	5	4	4	4	4	4	4	4	3	4	5	4	5	4	5	4	4	4	4
4	4	4	4	4	4	5	2	3	2	5	5	5	5	5	5	4	4	5	5	5	4	4	4	4	4	4	3	4	3
5	4	5	4	4	5	5	2	1	2	4	4	5	5	5	5	4	4	5	5	5	4	5	4	5	4	4	4	3	3
5	5	5	4	5	4	4	4	3	4	4	4	5	4	5	4	4	4	5	5	5	4	5	5	5	4	5	3	5	3
5	5	5	5	5	5	5	3	4	4	4	5	5	5	5	5	4	4	5	4	4	5	5	5	5	5	5	4	5	4
4	5	4	4	4	4	5	5	4	4	5	2	4	4	5	5	4	4	5	5	4	5	4	5	4	4	4	4	4	4
4	5	5	5	5	5	4	2	3	2	5	4	5	5	5	5	4	4	5	5	5	5	4	5	5	5	5	3	3	5
4	5	4	4	4	4	5	3	3	4	5	5	4	4	5	5	4	4	5	5	4	4	4	5	4	4	4	3	3	4
5	4	5	4	5	4	5	3	3	4	5	4	4	5	5	5	5	4	5	5	5	5	5	4	5	4	5	3	4	5
4	4	4	4	4	4	5	1	2	3	5	5	5	5	5	5	4	5	5	5	5	4	4	4	4	4	4	5	5	3
4	4	4	4	4	4	5	5	5	5	5	5	5	5	5	5	5	5	5	5	5	4	4	4	4	4	4	4	4	4
4	4	4	4	4	4	5	5	5	5	5	5	5	5	5	5	5	4	5	5	5	5	4	4	4	4	4	4	4	5
5	5	5	5	5	5	5	5	5	5	5	5	5	4	5	5	5	4	5	5	5	4	5	5	5	5	5	3	4	5
5	5	5	4	5	4	4	5	4	5	4	4	5	4	5	4	5	5	5	5	5	5	5	5	5	4	5	4	4	5
4	4	4	4	4	4	5	4	5	5	5	4	5	5	5	5	4	4	5	5	5	4	4	4	4	4	4	3	4	5
5	4	5	4	5	4	5	5	5	5	5	4	4	5	5	5	5	5	5	5	5	5	5	4	5	4	5	5	4	5
5	5	5	4	5	4	4	5	4	5	4	4	5	4	5	4	5	4	5	5	5	5	5	5	5	4	5	4	4	5
4	4	4	4	4	4	5	5	5	5	5	4	5	5	5	5	5	5	5	5	5	4	4	4	4	4	4	5	5	4
4	4	4	4	4	4	5	5	5	5	5	5	5	5	5	5	5	5	5	5	5	4	4	4	4	4	4	4	5	4
5	4	5	4	5	4	5	4	5	5	5	5	4	5	5	5	4	4	5	5	5	4	5	4	5	4	5	4	4	4
4	4	4	4	4	4	5	5	5	5	5	5	5	5	5	5	5	4	5	5	5	5	4	4	4	4	4	4	4	4
5	5	5	4	5	4	4	5	4	5	4	4	5	4	5	4	5	4	5	5	5	4	5	5	5	4	5	5	4	5
4	5	4	4	4	4	5	5	4	5	5	4	4	4	5	5	5	5	5	5	4	5	4	5	4	4	4	4	3	3
5	4	5	4	5	4	5	4	5	5	5	4	4	5	5	5	4	4	5	5	5	4	5	4	5	4	5	4	5	4
5	4	5	4	5	4	5	5	5	5	5	4	4	5	5	5	5	4	5	5	5	5	5	4	5	4	5	4	5	4
4	5	4	4	4	4	5	4	4	5	5	4	4	4	5	5	4	4	5	5	4	5	4	5	4	4	4	4	5	5
4	4	4	4	4	4	5	5	4	4	4	4	3	4	3	3	2	3	4	3	4	4	4	4	4	4	4	4	5	4
5	4	4	4	4	3	3	4	3	4	4	4	4	4	4	4	4	5	4	4	3	4	5	4	4	4	4	3	4	4
4	3	4	3	4	4	4	5	4	4	4	4	3	5	4	4	5	5	4	3	4	4	4	3	4	3	4	4	4	4
4	4	4	4	3	4	4	4	4	4	4	4	4	4	4	4	4	4	4	4	3	5	4	4	4	4	3	4	4	4
4	3	4	4	4	3	4	4	4	4	4	4	4	4	4	4	4	4	4	4	4	4	4	3	4	4	4	4	4	4
5	4	5	4	4	5	5	5	4	5	4	4	5	5	5	5	5	5	5	5	5	5	5	4	5	4	4	5	5	4
5	5	5	5	5	4	5	5	1	5	5	5	5	5	5	5	5	4	5	5	4	5	5	5	5	5	5	5	5	4
3	4	4	4	4	4	4	5	4	4	5	5	4	4	4	4	5	5	4	4	4	4	3	4	4	4	4	4	4	4
5	5	5	5	5	5	5	5	5	5	5	5	4	3	4	5	5	4	4	5	5	5	5	5	5	5	5	4	4	3
4	3	3	3	2	2	2	5	4	5	4	4	5	4	5	4	5	4	5	4	4	3	4	3	3	3	2	4	4	4
4	5	4	4	5	4	4	5	4	3	3	3	5	4	5	5	5	5	5	4	5	5	4	5	4	4	5	4	5	5
4	5	4	5	4	3	4	5	3	4	5	5	5	4	4	4	5	4	4	4	4	2	4	5	4	5	4	5	4	4
5	5	5	5	4	5	5	5	5	5	5	4	5	5	5	5	5	5	5	5	5	2	5	5	5	5	4	5	4	4
2	2	3	2	4	3	3	5	2	4	4	5	3	3	3	3	2	2	3	2	3	2	2	2	3	2	4	5	5	5
3	2	4	2	2	2	3	5	4	2	2	2	2	3	2	2	2	2	3	4	4	3	3	2	4	2	2	5	3	3
2	2	4	1	3	3	2	5	3	1	1	1	2	1	1	1	1	1	2	1	2	2	2	2	4	1	3	5	5	4
3	4	3	4	3	2	1	5	4	4	5	4	4	3	3	4	5	5	4	3	3	5	3	4	3	4	3	3	3	3
3	3	2	2	2	2	2	5	3	4	3	3	3	3	3	3	3	2	3	4	2	3	3	3	2	2	2	3	3	3
5	4	2	2	2	2	2	5	4	4	3	3	4	3	2	4	5	5	4	4	5	4	5	4	2	2	2	4	4	4
4	3	4	4	5	4	4	5	3	4	5	4	4	2	2	5	5	4	5	4	4	2	4	3	4	4	5	3	4	4
5	4	4	4	5	5	5	5	5	5	5	4	4	5	4	5	5	4	5	5	5	5	5	4	4	4	5	5	5	4
5	4	5	4	5	5	4	5	5	5	5	5	5	5	5	5	5	4	5	5	5	4	5	4	5	4	5	5	5	5
4	5	5	5	5	5	4	5	5	5	5	4	5	5	5	5	5	4	5	5	5	4	4	5	5	5	5	5	5	4
4	5	4	4	4	4	5	5	4	4	5	5	4	4	5	5	5	4	4	5	4	4	4	5	4	4	4	5	4	5
4	4	4	4	4	4	5	5	4	4	4	4	4	3	3	3	3	3	4	4	4	4	4	4	4	4	4	3	4	3
5	4	4	4	4	3	3	5	3	4	4	4	4	4	4	4	5	5	5	4	3	4	5	4	4	4	4	4	4	4
4	3	4	3	4	4	4	5	4	3	4	2	4	4	4	4	5	5	4	4	4	3	4	3	4	3	4	4	4	3
4	4	4	4	3	4	4	5	4	4	4	4	4	3	4	4	5	4	4	4	3	4	4	4	4	4	3	4	4	4
4	3	4	4	4	3	4	5	4	3	4	4	4	4	4	4	5	4	4	3	4	3	4	3	4	4	4	4	4	4
5	4	5	4	4	5	5	5	4	4	4	4	4	3	5	5	5	4	4	4	5	5	5	4	5	4	4	5	5	4
5	4	4	4	5	5	5	4	5	4	5	5	4	4	4	5	4	5	4	4	5	5	5	4	4	4	5	5	5	4
5	4	5	4	5	5	4	4	5	4	5	4	5	5	5	5	4	4	4	5	5	4	5	4	5	4	5	5	5	5
4	5	5	5	5	5	4	4	5	4	5	5	5	5	5	5	4	4	4	5	5	4	4	5	5	5	5	5	5	4
5	4	4	4	4	3	3	4	3	4	4	4	5	4	4	4	4	4	5	4	3	4	5	4	4	4	4	4	4	4
4	3	4	3	4	4	4	4	4	4	4	4	5	4	4	4	4	5	4	5	4	3	4	3	4	3	4	4	4	3
4	5	4	4	4	4	5	5	4	5	5	5	4	4	5	5	5	5	5	4	4	4	4	5	4	4	4	5	4	5
5	4	5	4	5	4	5	5	5	4	5	5	5	5	5	5	5	4	5	4	5	4	5	4	5	4	5	5	5	5
4	5	4	5	4	5	5	4	4	4	5	5	4	4	4	5	4	5	5	4	4	5	4	5	4	5	4	4	4	5
5	5	5	5	4	5	5	4	4	5	4	5	4	5	5	5	4	5	5	5	4	4	5	5	5	5	4	4	4	5
4	4	4	4	4	4	5	5	5	5	5	5	5	5	5	5	5	4	5	5	5	5	4	4	4	4	4	5	5	5
5	5	5	5	5	5	5	5	5	5	5	5	4	4	5	5	5	4	5	4	5	5	5	5	5	5	5	5	5	5
5	4	5	4	5	4	4	4	4	4	3	2	5	4	3	3	3	2	3	4	5	4	5	4	5	4	5	4	4	4
4	4	4	4	4	3	3	5	3	4	3	3	4	4	4	4	5	4	5	4	3	4	4	4	4	4	4	4	4	4
4	5	4	5	4	4	4	3	4	5	4	5	4	5	4	4	3	3	5	5	4	5	4	5	4	5	4	4	4	3
4	4	4	4	4	4	5	4	4	5	4	5	3	5	3	3	3	3	5	5	4	4	4	4	4	4	4	3	4	3
5	4	5	4	5	4	5	5	5	5	5	5	5	5	5	5	5	5	5	5	5	4	5	4	5	4	5	5	5	5
4	5	4	5	4	5	5	3	4	4	5	4	4	4	4	5	3	3	4	5	4	5	4	5	4	5	4	4	4	5
5	5	5	5	4	5	5	4	4	5	4	5	5	5	5	5	4	4	4	5	4	4	5	5	5	5	4	4	4	5
4	4	4	4	4	4	5	2	5	4	5	5	5	4	5	5	2	2	4	3	5	5	4	4	4	4	4	5	5	5
5	5	5	5	5	5	5	2	5	5	5	5	4	4	5	5	2	2	5	4	5	5	5	5	5	5	5	5	5	5
5	4	5	4	5	4	4	4	4	3	3	3	4	4	3	3	3	3	3	3	5	4	5	4	5	4	5	4	4	4
4	4	4	4	4	3	3	3	3	5	3	3	4	4	4	4	3	3	5	4	3	4	4	4	4	4	4	4	4	4
4	5	4	5	4	4	4	4	4	4	4	4	4	4	4	4	4	4	4	4	4	5	4	5	4	5	4	4	4	3
4	4	4	4	4	4	5	3	4	4	4	4	4	4	3	3	3	4	5	4	4	4	4	4	4	4	4	3	4	3
5	5	5	4	5	4	5	4	5	5	5	5	5	5	5	4	4	5	5	5	5	4	5	5	5	4	5	4	5	4
4	4	4	4	4	4	4	5	5	4	4	4	5	5	4	4	5	5	4	5	4	4	4	4	4	4	4	4	5	4
5	4	4	4	4	4	5	5	5	5	5	5	4	4	5	5	5	5	5	4	5	4	5	4	4	4	4	5	4	5
5	5	5	5	5	4	5	5	1	5	5	5	4	4	5	5	5	4	4	5	4	5	5	5	5	5	5	5	5	4
3	4	4	4	4	4	4	4	4	5	5	5	4	4	4	4	4	4	5	4	4	4	3	4	4	4	4	4	4	4
5	5	5	5	5	5	5	5	5	4	5	5	5	4	4	5	5	4	4	5	5	5	5	5	5	5	5	4	4	3
4	3	3	3	2	2	2	4	4	5	4	5	4	4	5	4	4	5	5	4	4	3	4	3	3	3	2	4	4	4
4	5	4	4	5	4	4	3	4	4	3	3	5	5	5	5	3	3	5	4	5	5	4	5	4	4	5	4	5	5
4	5	4	5	4	3	4	4	3	5	5	4	5	5	4	4	4	5	5	5	4	2	4	5	4	5	4	5	4	4
5	5	5	5	4	5	5	5	5	5	5	5	5	5	5	5	5	5	5	5	5	2	5	5	5	5	4	5	4	4
2	2	3	2	4	3	3	2	2	5	4	5	3	4	3	3	2	3	4	5	3	2	2	2	3	2	4	5	5	5
3	2	4	2	2	2	3	2	4	5	2	2	3	2	2	2	2	2	3	5	4	3	3	2	4	2	2	5	3	3
2	2	4	1	3	3	2	3	3	5	1	2	1	2	1	1	2	2	2	4	2	2	2	2	4	1	3	5	5	4
3	4	3	4	3	2	1	4	4	5	5	5	4	4	3	4	4	4	5	5	3	5	3	4	3	4	3	3	3	3
3	3	2	2	2	2	2	3	3	4	3	3	3	4	3	3	3	3	5	4	2	3	3	3	2	2	2	3	3	3
5	4	2	2	2	2	2	5	4	5	3	3	3	4	2	4	5	4	4	4	5	4	5	4	2	2	2	4	4	4
4	3	4	4	5	4	4	5	3	5	5	5	4	3	2	5	5	4	5	5	4	2	4	3	4	4	5	3	4	4
5	5	5	5	5	5	5	5	5	5	5	5	5	5	5	5	5	4	5	5	5	5	5	5	5	5	5	5	5	5
5	5	5	5	5	2	3	2	4	4	2	2	2	3	2	2	2	2	1	4	4	5	5	5	5	5	5	5	3	3
3	4	4	4	4	3	2	3	3	5	1	1	2	1	1	1	1	1	2	5	2	4	3	4	4	4	4	5	5	4
5	5	5	5	5	2	1	4	4	5	5	5	4	4	5	4	4	4	4	4	3	5	5	5	5	5	5	3	3	3
4	3	3	3	2	2	2	3	3	5	3	3	3	4	2	3	3	3	5	4	2	3	4	3	3	3	2	3	3	3
4	5	4	4	5	2	2	5	4	4	3	3	5	5	5	4	5	5	4	4	5	5	4	5	4	4	5	4	4	4
4	5	4	5	4	4	4	5	3	4	5	5	5	5	5	5	5	4	5	4	4	2	4	5	4	5	4	3	4	4
5	5	5	5	4	5	5	5	5	5	5	5	4	4	4	5	5	4	5	4	5	2	5	5	5	5	4	5	5	5
2	2	3	2	4	5	5	5	5	3	5	5	4	4	5	5	5	5	3	4	5	2	2	2	3	2	4	5	4	4
4	5	5	5	5	4	5	5	1	4	5	5	4	3	5	5	5	4	4	4	4	4	4	5	5	5	5	5	5	4
4	5	4	4	4	4	4	4	4	3	5	5	4	4	4	4	4	4	3	3	4	4	4	5	4	4	4	4	4	4
5	4	5	5	5	5	5	5	5	4	5	5	4	3	4	5	5	4	4	4	5	4	5	4	5	5	5	4	4	3
4	5	3	3	2	2	2	4	4	4	4	5	4	4	5	4	4	4	4	4	4	5	4	5	3	3	2	4	4	4
5	5	4	4	5	4	4	3	4	4	3	3	5	5	5	5	3	3	4	5	5	4	5	5	4	4	5	4	5	5
4	4	4	5	4	3	4	4	3	5	5	4	5	1	4	4	4	4	4	1	4	5	4	4	4	5	4	5	4	4
5	5	5	5	4	5	5	5	5	4	5	5	4	4	5	5	5	4	4	4	5	5	5	5	5	5	4	5	4	4
5	4	3	2	4	3	3	2	2	3	4	4	4	3	3	3	2	2	3	4	3	4	5	4	3	2	4	5	5	5
4	4	4	2	2	2	3	2	4	3	2	2	2	4	2	2	2	2	1	2	4	4	4	4	4	2	2	5	3	3
5	4	2	2	2	2	2	5	4	5	4	4	4	3	5	5	5	4	4	3	5	4	5	4	2	2	2	5	5	5
4	3	4	4	5	4	4	5	5	5	5	5	4	4	4	5	5	4	4	4	4	2	4	3	4	4	5	5	4	4
5	5	5	5	5	5	5	5	5	5	5	4	4	4	4	5	5	4	4	4	5	5	5	5	5	5	5	4	5	4
5	5	5	5	5	2	3	5	5	3	5	5	4	2	4	5	5	4	4	2	4	5	5	5	5	5	5	5	4	4
3	4	4	4	4	3	2	4	4	2	5	5	4	2	4	5	4	4	3	2	2	4	3	4	4	4	4	5	4	5
5	5	5	5	5	2	1	4	5	1	5	5	4	3	4	5	4	4	4	2	3	5	5	5	5	5	5	5	4	5
4	3	3	3	2	2	2	5	4	4	5	5	3	3	4	5	5	5	5	3	2	3	4	3	3	3	2	5	5	5
4	5	4	4	5	2	2	4	4	3	4	2	4	3	4	5	4	4	3	3	5	5	4	5	4	4	5	5	5	5
5	4	5	4	5	3	4	2	4	2	2	2	2	4	2	2	2	2	2	4	4	5	5	4	5	4	5	5	5	5
5	4	4	5	4	4	4	5	4	5	4	5	4	2	5	5	5	4	4	4	5	4	5	4	4	5	4	5	5	4
5	4	5	5	4	4	4	5	5	4	5	2	5	5	5	5	5	4	4	5	3	4	5	4	5	5	4	5	5	5
4	5	4	4	4	4	4	4	4	4	4	2	5	4	4	4	4	4	5	4	2	4	4	5	4	4	4	5	4	5
4	5	5	5	5	5	4	3	3	4	3	3	4	4	3	3	3	2	3	5	5	5	4	5	5	5	5	4	4	4
5	4	5	4	5	3	5	5	4	5	3	3	4	4	4	4	5	4	4	4	3	4	5	4	5	4	5	4	4	4
4	5	4	4	4	4	5	5	3	3	5	5	4	4	4	5	5	4	4	4	5	4	4	5	4	4	4	5	5	4
5	5	4	5	4	4	5	5	5	4	5	5	4	3	4	5	5	4	4	4	4	4	5	5	4	5	4	5	4	5
4	4	4	4	4	4	4	5	5	3	5	5	4	4	4	5	5	4	4	3	4	5	4	4	4	4	4	5	5	5
5	5	5	5	5	5	5	5	1	4	5	4	4	3	4	5	5	4	4	4	5	5	5	5	5	5	5	5	5	5
5	4	5	4	5	4	4	4	4	4	5	5	4	4	5	4	4	4	4	4	5	5	5	4	5	4	5	5	4	4
4	4	4	4	4	4	3	5	5	4	5	5	5	5	5	5	5	4	4	5	3	4	4	4	4	4	4	4	4	4
4	5	4	5	4	5	4	4	4	4	4	4	5	5	5	4	4	4	4	5	4	5	4	5	4	5	4	4	4	4
4	4	4	4	4	4	4	3	4	4	3	3	5	4	4	5	3	3	5	4	5	4	4	4	4	4	4	3	4	3
5	4	5	4	4	4	3	4	3	4	5	5	5	4	4	4	4	4	4	5	3	4	5	4	5	4	4	4	4	4
5	5	4	5	4	5	4	5	4	4	5	5	4	3	5	4	5	4	5	4	5	5	5	5	4	5	4	4	5	4
4	5	5	5	5	4	5	4	4	3	4	4	4	4	5	5	4	4	5	3	4	4	4	5	5	5	5	5	5	5
4	4	5	5	5	5	4	4	5	5	4	5	4	4	4	5	4	4	5	4	5	5	4	4	5	5	5	5	5	5
5	4	5	4	5	5	5	5	4	4	4	5	5	5	4	5	5	4	5	4	5	4	5	4	5	4	5	4	5	4
5	4	5	4	5	5	5	5	4	4	5	5	4	4	4	5	5	4	5	4	5	5	5	4	5	4	5	5	5	4
4	4	5	4	4	5	4	5	4	5	4	5	4	5	4	5	5	4	5	5	5	5	4	4	5	4	4	4	4	4
4	5	5	4	5	5	5	4	5	5	5	4	5	5	5	4	4	4	5	5	5	4	4	5	5	4	5	4	4	5
4	5	5	4	5	5	4	5	5	5	4	5	5	5	5	5	5	4	5	5	5	4	4	5	5	4	5	5	5	4
4	5	4	5	5	5	5	4	4	4	5	5	4	4	5	4	4	4	4	5	5	4	4	5	4	5	5	5	5	5
5	4	5	5	5	4	5	4	5	4	5	5	4	4	4	4	4	4	4	4	4	5	5	4	5	5	5	5	4	5
5	5	5	5	5	4	4	5	5	4	5	4	4	4	5	4	5	4	3	4	5	4	5	5	5	5	5	5	5	5
5	4	5	5	5	5	4	5	4	3	5	5	4	4	4	4	5	4	4	4	5	5	5	4	5	5	5	5	5	4
4	5	4	5	5	4	5	5	5	4	4	5	5	5	4	4	5	4	5	4	4	4	4	5	4	5	5	4	4	5
4	5	5	4	5	5	4	5	4	4	4	5	4	4	5	4	5	4	4	4	5	5	4	5	5	4	5	5	4	5
5	4	5	4	5	5	4	5	4	5	4	5	4	5	5	5	5	4	5	5	5	5	5	4	5	4	5	4	4	5
5	4	5	4	5	5	5	5	4	5	4	5	5	5	5	5	5	4	5	5	5	4	5	4	5	4	5	4	5	4
5	5	5	4	5	5	5	4	5	5	4	5	5	5	5	5	4	4	5	5	5	4	5	5	5	4	5	5	5	4
4	5	5	5	4	5	5	4	5	5	5	5	5	4	5	4	4	4	4	4	5	4	4	5	5	5	4	5	5	4
5	5	4	5	4	5	5	4	5	5	4	5	5	5	5	5	4	4	5	5	5	5	5	5	4	5	4	4	4	5
4	5	4	5	5	5	5	4	4	5	4	5	4	5	4	5	4	4	4	4	4	4	4	5	4	5	5	4	4	5
5	4	5	4	5	5	5	5	4	5	4	4	4	5	4	5	5	4	4	4	5	5	5	4	5	4	5	5	4	5
5	4	5	4	5	5	5	4	4	5	5	5	4	4	5	5	4	4	5	4	5	5	5	4	5	4	5	5	5	4
5	4	5	5	5	4	5	5	4	5	5	2	5	5	5	4	5	4	5	5	4	3	5	4	5	5	5	5	5	5
5	4	5	5	4	5	4	4	5	5	5	5	5	4	5	5	4	4	5	5	5	5	5	4	5	5	4	4	4	4
5	5	5	5	5	5	5	5	5	4	5	5	4	5	4	5	5	4	4	5	4	4	5	5	5	5	5	5	5	5
5	5	5	5	5	5	4	4	5	5	5	5	4	5	5	4	4	4	5	5	5	4	5	5	5	5	5	4	4	5
5	5	4	4	5	5	5	5	4	5	4	5	5	4	4	5	5	4	4	4	5	4	5	5	4	4	5	4	5	5
5	5	5	5	5	5	5	5	5	5	5	5	5	5	5	5	5	4	5	5	4	5	5	5	5	5	5	4	5	5
5	4	4	5	5	5	5	4	5	5	4	5	4	5	4	5	4	4	4	5	4	2	5	4	4	5	5	5	5	4
5	5	5	5	5	4	4	4	4	5	4	5	5	5	5	4	4	4	5	5	5	3	5	5	5	5	5	4	5	5
5	5	5	5	5	5	5	5	5	5	5	5	5	5	5	5	5	4	5	5	4	2	5	5	5	5	5	5	5	5
4	4	3	3	3	3	4	4	4	4	4	5	3	4	3	3	3	3	4	3	4	3	4	4	3	3	3	4	4	4
5	5	3	4	4	4	4	5	5	4	5	5	5	5	5	5	5	4	5	4	4	3	5	5	3	4	4	4	5	5
5	5	5	3	3	3	4	4	5	5	4	5	4	5	5	4	4	4	5	4	4	5	5	5	5	3	3	5	5	5
5	5	5	4	4	3	5	5	5	5	4	5	5	5	5	5	5	4	5	5	5	4	5	5	5	4	4	5	5	5
5	4	5	5	5	5	5	4	4	5	4	5	5	5	5	4	4	4	4	4	4	5	5	4	5	5	5	4	5	5
5	4	5	4	5	5	4	4	4	5	4	5	4	5	4	4	4	4	4	5	5	5	5	4	5	4	5	5	4	4
5	4	5	5	5	5	4	4	5	5	4	4	5	4	4	5	4	4	4	4	5	3	5	4	5	5	5	4	5	4
5	4	5	5	5	4	4	4	5	5	4	5	4	4	4	4	4	4	4	4	5	5	5	4	5	5	5	4	4	4
5	5	5	4	4	4	4	4	5	5	5	5	4	4	4	4	4	4	4	4	5	4	5	5	5	4	4	5	4	5
4	4	5	5	5	4	4	5	5	5	4	5	5	4	4	5	5	5	4	4	4	4	4	4	5	5	5	4	5	5
5	4	5	5	5	4	5	4	4	5	4	5	5	4	4	5	4	5	4	4	4	4	5	4	5	5	5	4	3	5
4	4	5	5	5	5	4	4	5	5	4	4	5	4	4	5	4	5	4	4	4	5	4	4	5	5	5	5	5	4
5	5	5	5	4	5	4	4	4	5	4	5	4	5	4	5	4	5	4	4	5	2	5	5	5	5	4	4	4	5
5	5	4	4	4	5	5	4	5	5	4	5	4	4	4	5	4	5	4	4	5	4	5	5	4	4	4	4	5	5
5	4	4	4	5	5	5	5	5	5	5	5	4	5	4	4	5	5	5	5	5	4	5	4	4	4	5	5	5	4
4	5	5	5	4	5	5	5	4	4	5	4	5	5	5	5	5	4	5	5	5	5	4	5	5	5	4	5	5	5
4	5	5	5	5	4	5	4	5	5	4	5	4	4	4	5	4	5	4	5	4	4	4	5	5	5	5	5	5	4
4	5	4	4	5	5	4	5	5	5	5	5	4	4	4	4	5	5	4	4	4	5	4	5	4	4	5	5	5	4
5	4	5	5	4	5	4	4	5	5	4	4	5	5	4	5	4	5	4	4	5	4	5	4	5	5	4	4	4	4
4	5	5	5	5	4	5	5	5	4	5	5	4	4	4	5	5	5	4	4	5	5	4	5	5	5	5	5	4	5
4	5	5	5	2	4	5	4	4	5	4	4	5	5	5	5	4	4	5	5	5	5	4	5	5	5	2	5	4	4
4	5	4	4	4	5	5	4	4	5	4	5	4	5	5	5	4	5	5	4	5	4	4	5	4	4	4	5	5	5
5	5	5	5	5	5	4	5	5	5	5	5	5	5	5	5	5	5	5	5	4	5	5	5	5	5	5	4	4	4
5	5	5	4	4	5	5	5	4	4	5	4	4	4	4	4	5	5	4	5	5	4	5	5	5	4	4	4	5	4
5	4	5	4	5	4	4	4	5	5	4	5	5	4	5	4	4	4	5	5	5	5	5	4	5	4	5	4	5	4
5	4	5	5	4	5	5	4	5	5	5	5	4	4	5	5	4	4	5	4	5	5	5	4	5	5	4	5	5	4
5	5	4	5	4	5	4	5	4	5	4	5	4	4	4	5	5	4	4	5	5	3	5	5	4	5	4	5	4	5
4	5	4	4	5	5	5	4	5	4	5	4	5	4	4	4	4	4	4	5	5	5	4	5	4	4	5	4	4	5
5	4	4	5	5	4	5	5	4	5	4	5	5	4	4	4	5	5	4	4	5	4	5	4	4	5	5	5	4	5
5	4	5	4	5	5	4	5	4	5	4	5	5	5	5	5	5	4	5	5	5	4	5	4	5	4	5	5	5	4
4	5	4	5	5	4	5	4	5	4	5	5	4	4	4	4	4	5	4	5	4	5	4	5	4	5	5	5	5	4
4	5	5	4	5	5	5	5	4	5	4	5	4	5	4	4	5	5	4	4	5	5	4	5	5	4	5	5	5	4
4	5	5	4	5	5	5	5	4	5	4	4	5	4	5	4	5	4	5	5	5	5	4	5	5	4	5	4	5	5
4	5	4	5	5	5	4	5	4	5	4	5	4	4	4	5	5	4	4	4	5	4	4	5	4	5	5	4	5	4
5	4	5	4	5	5	5	5	5	4	5	5	5	4	5	4	5	5	5	5	5	4	5	4	5	4	5	4	4	5
5	4	5	4	5	5	5	5	4	5	4	5	4	5	4	5	5	5	4	5	5	5	5	4	5	4	5	4	4	5
5	4	5	4	5	5	5	5	4	4	5	5	5	4	4	5	5	4	4	4	5	4	5	4	5	4	5	5	5	4
5	5	4	5	4	5	5	5	4	5	4	5	4	5	5	5	5	5	5	5	5	4	5	5	4	5	4	4	5	5
5	5	5	5	5	5	5	4	5	4	4	5	5	5	5	5	4	5	5	4	4	4	5	5	5	5	5	4	4	4
4	5	4	4	4	4	5	4	4	5	5	5	4	4	5	5	4	4	5	5	4	4	4	5	4	4	4	5	4	5
4	5	5	5	5	5	4	5	5	5	5	5	5	5	5	5	5	5	5	5	5	4	4	5	5	5	5	5	5	4
4	5	4	4	4	4	5	4	4	5	5	5	4	4	5	5	4	4	5	5	4	4	4	5	4	4	4	5	4	5
5	4	5	4	5	4	5	4	5	5	5	5	4	5	5	5	4	5	5	5	5	4	5	4	5	4	5	5	5	4
4	4	4	4	4	4	5	5	5	5	5	5	5	5	5	5	5	5	5	5	5	5	4	4	4	4	4	5	5	5
4	4	4	4	4	4	5	5	5	5	5	5	5	5	5	5	5	5	5	5	5	5	4	4	4	4	4	5	5	3
4	4	4	4	4	4	5	5	5	5	5	5	5	5	5	5	5	5	5	5	5	5	4	4	4	4	4	5	5	5
5	5	5	5	5	5	5	5	5	5	5	5	5	4	5	5	5	5	5	5	5	5	5	5	5	5	5	5	5	5
5	5	5	4	5	4	4	5	4	5	4	4	5	4	5	4	5	5	5	5	5	5	5	5	5	4	5	4	4	3
4	4	4	4	4	4	5	5	5	5	5	5	5	5	5	5	5	5	5	5	5	5	4	4	4	4	4	5	5	5
5	4	5	4	5	4	5	4	5	5	5	5	4	5	5	5	4	5	5	5	5	4	5	4	5	4	5	5	5	5
5	5	5	4	5	4	4	5	4	5	4	4	5	4	5	4	5	5	5	5	5	5	5	5	5	4	5	4	4	5
4	4	4	4	4	4	5	5	5	5	5	5	5	5	5	5	5	5	5	5	5	5	4	4	4	4	4	5	5	5
4	4	4	4	4	4	5	5	5	5	5	4	5	5	5	5	5	5	5	5	5	5	4	4	4	4	4	5	5	5
5	4	5	4	5	4	5	4	5	5	5	5	4	5	5	5	4	5	5	5	5	4	5	4	5	4	5	5	5	5
4	4	4	4	4	4	5	5	5	5	5	5	5	5	5	5	5	5	5	5	5	5	4	4	4	4	4	5	5	5
5	5	5	4	5	4	4	5	4	5	4	5	5	4	5	4	5	5	4	5	5	5	5	5	5	4	5	4	4	5
4	5	4	4	4	4	5	4	4	5	5	5	4	4	5	5	4	4	5	5	4	4	4	5	4	4	4	5	4	5
5	4	5	4	5	4	5	4	5	5	5	4	4	5	5	5	4	5	5	5	5	4	5	4	5	4	5	5	5	5
5	4	5	4	5	4	5	4	5	5	5	4	4	5	5	5	4	5	5	5	5	4	5	4	5	4	5	5	5	5
4	5	4	4	4	4	5	4	4	5	5	4	4	4	5	5	4	4	5	5	4	4	4	5	4	4	4	5	4	5
4	4	4	4	4	4	5	3	4	4	4	5	3	4	3	3	3	3	4	3	4	4	4	4	4	4	4	3	4	3
5	4	4	4	4	3	3	4	3	4	4	2	4	4	4	4	4	4	4	4	3	4	5	4	4	4	4	4	4	4
4	3	4	3	4	4	4	3	4	4	4	4	4	5	4	4	3	4	3	3	4	3	4	3	4	3	4	4	4	3
4	4	4	4	3	4	4	4	4	4	4	5	3	4	4	4	4	4	4	4	3	4	4	4	4	4	3	4	4	4
4	3	4	4	4	3	4	4	4	4	4	2	4	4	4	4	4	5	4	4	4	3	4	3	4	4	4	4	4	4
5	4	5	4	4	5	5	5	4	5	4	2	5	5	5	5	5	4	5	5	5	5	5	4	5	4	4	5	5	4
5	5	5	5	5	4	5	5	1	5	5	5	5	5	5	5	5	4	5	5	4	5	5	5	5	5	5	5	5	4
3	4	4	4	4	4	4	4	4	4	5	5	4	4	4	4	4	4	4	4	4	4	3	4	4	4	4	4	4	4
5	5	5	5	5	5	5	5	5	5	5	5	3	3	4	5	5	4	4	5	5	5	5	5	5	5	5	4	4	3
4	3	3	3	2	2	2	4	4	5	4	5	5	4	5	4	4	5	5	4	4	3	4	3	3	3	2	4	4	4
4	5	4	4	5	4	4	3	4	3	3	3	5	4	5	5	3	3	5	4	5	5	4	5	4	4	5	4	5	5
4	5	4	5	4	3	4	4	3	4	5	5	5	4	4	4	4	4	4	4	4	2	4	5	4	5	4	5	4	4
5	5	5	5	4	5	5	5	5	5	5	5	5	5	5	5	5	5	5	5	5	2	5	5	5	5	4	5	4	4
2	2	3	2	4	3	3	2	2	4	4	4	3	3	3	3	3	3	3	2	3	2	2	2	3	2	4	5	5	5
3	2	4	2	2	2	3	2	4	2	2	2	2	3	2	2	3	3	3	4	4	3	3	2	4	2	2	5	3	3
5	5	5	5	4	5	5	4	4	4	4	4	5	5	5	5	4	5	5	5	4	4	5	5	5	5	4	4	4	5
4	4	4	4	4	4	5	5	5	5	5	5	5	5	5	5	5	5	5	5	5	5	4	4	4	4	4	5	5	5
5	5	5	5	5	5	5	5	5	5	5	4	5	4	5	5	5	5	5	5	5	5	5	5	5	5	5	5	5	5
5	4	5	4	5	4	4	4	4	3	3	3	3	4	3	3	3	3	4	3	5	4	5	4	5	4	5	4	3	4
4	4	4	4	4	3	3	3	3	3	3	3	4	4	4	4	3	3	4	4	3	4	4	4	4	4	4	4	4	4
4	5	4	5	4	4	4	4	5	4	4	5	4	4	4	4	4	4	4	3	4	5	4	5	4	5	4	4	3	3
4	4	4	4	4	4	5	3	4	4	4	4	3	3	2	3	3	4	4	3	4	4	4	4	4	4	4	3	4	3
5	5	4	4	4	3	3	4	3	2	4	5	4	4	4	4	4	4	4	1	3	4	5	5	4	4	4	4	4	4
4	3	4	3	4	4	4	3	4	4	4	5	3	5	4	4	3	3	4	3	4	3	4	3	4	3	4	5	3	3
4	4	4	4	3	4	4	4	4	5	4	5	3	1	1	4	4	4	4	4	3	4	4	4	4	4	3	4	4	4
4	3	4	4	4	3	4	4	4	4	4	5	4	4	4	4	4	5	4	1	4	3	4	3	4	4	4	4	4	4
5	4	5	4	4	5	5	5	4	5	4	5	5	5	5	5	5	4	5	5	5	5	5	4	5	4	4	3	5	5
5	4	4	4	5	5	5	5	5	4	5	4	5	4	4	5	5	4	4	5	5	5	5	4	4	4	5	5	5	4
5	4	5	4	5	5	4	5	5	5	5	5	4	4	5	5	5	4	5	5	5	4	5	4	5	4	5	5	5	5
4	3	5	5	5	5	4	5	5	5	5	5	5	5	5	5	5	5	5	5	5	4	4	3	5	5	5	5	5	4
4	5	4	4	4	4	5	4	4	5	5	5	4	4	5	5	4	4	5	5	4	4	4	5	4	4	4	5	4	3
5	4	5	4	5	4	5	4	5	5	5	5	4	5	5	5	4	5	5	5	5	4	5	4	5	4	5	5	5	5
4	5	4	5	4	5	5	5	4	5	5	5	4	5	4	5	5	4	4	5	4	5	4	5	4	5	4	4	4	5
5	5	5	5	4	5	5	4	4	4	4	5	5	5	5	5	4	5	5	5	4	4	5	5	5	5	4	4	4	5
4	4	4	4	4	4	5	5	5	5	5	5	5	5	5	5	5	5	5	5	5	5	4	4	4	4	4	5	5	5
4	5	4	4	4	4	5	4	4	5	5	5	4	4	5	5	4	4	5	5	4	4	4	5	4	4	4	5	4	5
4	5	4	5	5	5	5	4	4	5	4	5	4	5	4	5	4	4	4	4	4	4	4	5	4	5	5	4	4	5
5	4	5	4	5	5	5	5	4	5	4	5	4	5	4	5	5	5	4	4	5	4	5	4	5	4	5	5	4	5
5	4	5	4	5	5	5	4	4	5	5	5	4	4	5	5	4	4	5	4	5	4	5	4	5	4	5	5	5	4
5	4	5	5	5	4	5	5	4	5	5	5	5	5	5	4	5	5	5	5	4	4	5	4	5	5	5	5	5	5
5	4	5	5	4	5	4	4	5	5	5	5	5	4	5	5	4	5	5	5	5	5	5	4	5	5	4	4	4	4
5	5	5	5	5	5	5	5	5	4	5	5	4	5	4	5	5	5	4	5	4	5	5	5	5	5	5	5	5	5
5	5	5	5	5	5	4	4	5	5	5	5	4	5	5	4	4	5	4	5	5	5	5	5	5	5	5	4	4	5
5	5	4	4	5	5	5	5	4	5	4	5	5	4	4	5	5	5	4	4	5	5	5	5	4	4	5	4	5	5
5	5	5	5	5	5	5	5	5	5	5	5	5	5	5	5	5	5	5	5	4	5	5	5	5	5	5	4	5	5
5	4	4	5	5	5	5	4	5	5	4	5	4	5	4	5	4	5	4	5	4	4	5	4	4	5	5	5	5	4
5	5	5	5	5	4	4	4	4	5	4	5	5	5	5	4	4	4	5	5	5	5	5	5	5	5	5	4	5	5
5	5	5	5	5	5	5	5	5	5	5	5	5	5	5	5	5	5	5	5	4	5	5	5	5	5	5	5	5	5
4	4	3	3	3	3	4	4	4	4	4	2	4	4	3	3	4	4	4	3	4	4	4	4	3	3	3	4	4	4
5	5	3	4	4	4	4	5	5	4	5	5	5	5	5	5	5	5	5	4	4	5	5	5	3	4	4	4	5	5
5	5	5	3	3	3	4	4	5	5	4	5	4	5	5	4	4	5	5	4	4	5	5	5	5	3	3	5	5	5
5	5	5	4	4	3	5	5	5	5	4	5	5	5	5	5	5	5	5	5	5	5	5	5	5	4	4	5	5	5
5	4	5	5	5	5	5	4	4	5	4	5	5	5	5	4	4	5	5	4	4	5	5	4	5	5	5	4	5	5
5	4	5	4	5	5	4	4	4	5	4	5	4	5	4	4	4	4	4	5	5	4	5	4	5	4	5	5	4	4
5	4	5	5	5	5	4	4	5	5	4	5	5	4	4	5	4	5	4	4	5	5	5	4	5	5	5	4	5	4
5	4	5	5	5	4	4	4	5	5	4	5	4	4	4	4	4	5	4	4	5	4	5	4	5	5	5	4	4	4
5	5	5	4	4	4	4	4	5	5	5	5	4	4	4	4	4	4	4	4	5	5	5	5	5	4	4	5	4	5
4	4	5	5	5	4	4	5	5	5	4	5	5	4	4	5	5	5	4	4	5	4	4	4	5	5	5	4	5	5
5	4	5	5	5	4	5	4	4	5	4	5	5	4	4	5	4	5	4	4	5	5	5	4	5	5	5	4	3	5
4	4	5	5	5	5	4	4	5	5	4	5	5	4	4	5	4	5	4	4	5	4	4	4	5	5	5	5	5	4
5	5	5	5	4	5	4	4	4	5	4	5	4	5	4	5	4	5	4	4	5	5	5	5	5	5	4	4	4	5
5	5	4	4	4	5	5	4	5	5	4	5	4	4	4	5	4	5	4	4	5	5	5	5	4	4	4	4	5	5
5	4	4	4	5	5	5	5	5	5	5	5	4	5	4	4	5	5	4	5	5	4	5	4	4	4	5	5	5	4
4	5	5	5	4	5	5	5	4	4	5	5	5	5	5	5	5	4	5	5	5	5	4	5	5	5	4	5	5	5
4	5	5	5	5	4	5	4	5	5	4	5	4	4	4	5	4	5	4	5	4	5	4	5	5	5	5	5	5	4
4	5	4	4	5	5	4	5	5	5	5	5	4	4	4	4	5	5	4	4	4	5	4	5	4	4	5	5	5	4
5	4	5	5	4	5	4	4	5	5	4	5	5	5	4	5	4	5	4	4	5	5	5	4	5	5	4	4	4	4
4	5	5	5	5	4	5	5	5	4	5	5	4	4	4	5	5	5	4	4	5	5	4	5	5	5	5	5	4	5
4	5	5	5	2	4	5	4	4	5	4	5	5	5	5	5	4	4	5	5	5	5	4	5	5	5	2	5	4	4
4	5	4	4	4	5	5	4	4	5	4	5	4	5	5	5	4	5	5	4	5	5	4	5	4	4	4	5	5	5
5	5	5	5	5	5	4	5	5	5	5	5	5	5	5	5	5	5	5	5	4	5	5	5	5	5	5	4	4	4
5	5	5	4	4	5	5	5	4	4	5	5	4	4	4	4	5	5	4	5	5	5	5	5	5	4	4	4	5	4
5	4	5	4	5	4	4	4	5	5	4	5	5	4	5	4	4	4	5	5	5	4	5	4	5	4	5	4	5	4
5	4	5	5	4	5	5	4	5	5	5	5	4	4	5	5	4	4	5	4	5	4	5	4	5	5	4	5	5	4
5	5	4	5	4	5	4	5	4	5	4	5	4	4	4	5	5	4	4	5	5	5	5	5	4	5	4	5	4	5
4	5	4	4	5	5	5	4	5	4	5	5	5	4	4	4	4	4	4	5	5	5	4	5	4	4	5	4	4	5
5	4	4	5	5	4	5	5	4	5	4	5	5	4	4	4	5	5	4	4	5	4	5	4	4	5	5	5	4	5
5	4	5	4	5	5	4	5	4	5	4	5	5	5	5	5	5	4	5	5	5	4	5	4	5	4	5	5	5	4
4	5	4	5	5	4	5	4	5	4	5	4	4	4	4	4	4	5	4	5	4	5	4	5	4	5	5	5	5	4
4	5	5	4	5	5	5	5	4	5	4	5	4	5	4	4	5	5	4	4	5	4	4	5	5	4	5	5	5	4
4	5	5	4	5	5	5	5	4	5	4	5	5	4	5	4	5	4	5	5	5	5	4	5	5	4	5	4	5	5
4	5	4	5	5	5	4	5	4	5	4	5	4	4	4	5	5	4	4	4	5	5	4	5	4	5	5	4	5	4
5	4	5	4	5	5	5	5	5	4	5	5	5	4	5	4	5	5	5	5	5	4	5	4	5	4	5	4	4	5
5	4	5	4	5	5	5	5	4	5	4	5	4	5	4	5	5	5	4	5	5	4	5	4	5	4	5	4	4	5
5	4	5	4	5	5	5	5	4	4	5	5	5	4	4	5	5	4	4	4	5	4	5	4	5	4	5	5	5	4
5	5	4	5	4	5	5	5	4	5	4	5	4	5	5	5	5	5	5	5	5	4	5	5	4	5	4	4	5	5
5	5	5	5	5	5	5	4	5	4	4	4	5	5	5	5	4	5	5	4	4	4	5	5	5	5	5	4	4	4
4	5	4	4	4	4	5	4	4	5	5	5	4	4	5	5	4	4	5	5	4	4	4	5	4	4	4	5	4	5
4	5	5	5	5	5	4	5	5	5	5	5	5	5	5	5	5	5	5	5	5	4	4	5	5	5	5	5	5	4
4	5	4	4	4	4	5	4	4	5	5	5	4	4	5	5	4	4	5	5	4	4	4	5	4	4	4	5	4	5
5	4	5	4	5	4	5	4	5	5	5	5	4	5	5	5	4	5	5	5	5	4	5	4	5	4	5	5	5	4
4	4	4	4	4	4	5	5	5	5	5	5	5	5	5	5	5	5	5	5	5	5	4	4	4	4	4	5	5	5
4	4	4	4	4	4	5	5	5	5	5	5	5	5	5	5	5	5	5	5	5	5	4	4	4	4	4	5	5	3
4	4	4	4	4	4	5	5	5	5	5	5	5	5	5	5	5	5	5	5	5	5	4	4	4	4	4	5	5	5
5	5	5	5	5	5	5	5	5	5	5	5	5	4	5	5	5	5	5	5	5	5	5	5	5	5	5	5	5	5
5	5	5	4	5	4	4	5	4	5	4	4	5	4	5	4	5	5	5	5	5	5	5	5	5	4	5	4	4	3
4	4	4	4	4	4	5	5	5	5	5	5	5	5	5	5	5	5	5	5	5	5	4	4	4	4	4	5	5	5
5	4	5	4	5	4	5	4	5	5	5	5	4	5	5	5	4	5	5	5	5	4	5	4	5	4	5	5	5	5
5	5	5	4	5	4	4	5	4	5	4	4	5	4	5	4	5	5	5	5	5	5	5	5	5	4	5	4	4	5
4	4	4	4	4	4	5	5	5	5	5	5	5	5	5	5	5	5	5	5	5	5	4	4	4	4	4	5	5	5
4	4	4	4	4	4	5	5	5	5	5	5	5	5	5	5	5	5	5	5	5	5	4	4	4	4	4	5	5	5
5	4	5	4	5	4	5	4	5	5	5	5	4	5	5	5	4	5	5	5	5	4	5	4	5	4	5	5	5	5
4	4	4	4	4	4	5	5	5	5	5	5	5	5	5	5	5	5	5	5	5	5	4	4	4	4	4	5	5	5
5	5	5	4	5	4	4	5	4	5	4	4	5	4	5	4	5	5	5	5	5	5	5	5	5	4	5	4	4	5
4	5	4	4	4	4	5	4	4	5	5	5	4	4	5	5	4	4	5	5	4	4	4	5	4	4	4	5	4	5
5	4	5	4	5	4	5	4	5	5	5	5	4	5	5	5	4	5	5	5	5	4	5	4	5	4	5	5	5	5
5	4	5	4	5	4	5	4	5	5	5	5	4	5	5	5	4	5	5	5	5	4	5	4	5	4	5	5	5	5
4	5	4	4	4	4	5	4	4	5	5	5	4	4	5	5	4	4	5	5	4	4	4	5	4	4	4	5	4	5
4	4	4	4	4	4	5	3	4	4	4	5	3	4	3	3	3	3	4	3	4	4	4	4	4	4	4	3	4	3
5	4	4	4	4	3	3	4	3	4	4	4	4	4	4	4	4	4	4	4	3	4	5	4	4	4	4	4	4	4
4	3	4	3	4	4	4	3	4	4	4	4	3	5	4	4	3	4	4	3	4	3	4	3	4	3	4	4	4	3
4	4	4	4	3	4	4	4	4	4	4	4	3	4	4	4	4	4	4	4	3	4	4	4	4	4	3	4	4	4
4	3	4	4	4	3	4	4	4	4	4	4	4	4	4	4	4	5	4	4	4	3	4	3	4	4	4	4	4	4
5	4	5	4	4	5	5	5	4	5	4	4	5	5	5	5	5	4	5	5	5	5	5	4	5	4	4	5	5	4
